# Supplementary material for: Comparative Analysis of Molecular Functions and Biological Role of Proteins from Cell-Free DNA-Protein Complexes Circulating in Plasma of Healthy Females and Breast Cancer Patients
Source: Int J Mol Sci. 2023 Apr 14;24(8):7279. doi: 10.3390/ijms24087279 (PMC10138639; doi:10.3390/ijms24087279)
Supplement: Supplementary file 1 [file ijms-24-07279-s001.zip]

Archive with 1 entries (1 files):
- ijms-2320885-supplementary.pdf
